# Supplementary material for: Museomics and morphological analyses of historical and contemporary peninsular Italian wolf (Canis lupus italicus) samples
Source: Sci Rep. 2025 Feb 4;15:4232. doi: 10.1038/s41598-024-84319-x (PMC11794570; doi:10.1038/s41598-024-84319-x)
Supplement: Supplementary file 1 — Supplementary Material 1 [file 41598_2024_84319_MOESM1_ESM.xlsx]

## Sheet: Supplementary Table S1
Museomics and morphological analyses of historical and contemporary peninsular Italian wolf (Canis lupus italicus) samples
Table S1 – Field information (sample identification, sample type, sampling location in the Italian Regions, sampling year, individual age, skull, skin and body measure availability) and molecular identifications (taxon, gender, results from the Bayesian model-based assignment tests performed in STRUCTURE, mtDNA and Y-STR haplotypes) of historical (HW) and contemporary (CW) samples analysed in the…
	Category	ID-S	Gender	Sample type	Region	Sampling year	Individual age	Available skull	Skulls used for morphometry	Skins for morphological description	Individuals used for body measures	N_STR	Taxon	mtDNA H	YH	K-locus	K=2 qWIT (IC 90%)	K=3 qWIT (IC 90%)
	HW	W0001	F	muscular tissue	Emilia-Romagna	1995	Adult	x	x	x		39	Italian wolf	W14	NA	K+/K+	0.999 (0.998-1.000)	0.999 (0.992-1.000)
	HW	W0058	F	muscular tissue	Calabria	1993	Yung	x				39	Italian wolf	W14	NA	K+/K+	0.999 (0.997-1.000)	0.998 (0.990-1.000)
	HW	W0305	F	muscular tissue	Abruzzo	1994	Yung	x				39	Italian wolf	W14	NA	K+/K+	0.999 (0.997-1.000)	0.998 (0.986-1.000)
	HW	W0306	M	muscular tissue	Marche	1994	Adult	x	x	x	x	39	Italian wolf	W14	YH17	K+/K+	0.999 (0.998-1.000)	0.999 (0.992-1.000)
	HW	W0350	F	blood	Umbria	1996	Yung					39	Italian wolf	W14	NA	K+/K+	0.998 (0.987-1.000)	0.995 (0.967-1.000)
	HW	W0405	F	muscular tissue	Abruzzo	1997	Adult	x	x			39	Italian wolf	W14	NA	K+/K+	1.000 (0.998-1.000)	0.999 (0.993-1.000)
	HW	W0408	M	muscular tissue	Lazio	1997	Yung	x				39	Italian wolf	W14	YH17	K+/K+	1.000 (0.998-1.000)	0.999 (0.993-1.000)
	HW	W0409	F	muscular tissue	Lazio	1995	Yung	x				39	Italian wolf	W14	NA	K+/K+	0.999 (0.998-1.000)	0.999 (0.992-1.000)
	HW	W0410	M	muscular tissue	Campania	1996	Adult	x	x	x	x	39	Italian wolf	W14	YH17	K+/K+	1.000 (0.998-1.000)	0.999 (0.993-1.000)
	HW	W0411	F	muscular tissue	Abruzzo	1998	Yung	x				39	Italian wolf	W14	NA	K+/K+	0.999 (0.996-1.000)	0.998 (0.988-1.000)
	HW	W0412	M	muscular tissue	Abruzzo	1995	Adult	x	x			39	Italian wolf	W14	YH17	K+/K+	0.999 (0.998-1.000)	0.998 (0.991-1.000)
	HW	W0414	M	muscular tissue	Abruzzo	1994	Adult	x	x	x	x	39	Italian wolf	W14	YH17	K+/K+	0.999 (0.998-1.000)	0.998 (0.991-1.000)
	HW	W0415	M	muscular tissue	Lazio	1996	Adult	x	x			39	Italian wolf	W14	YH17	K+/K+	0.999 (0.998-1.000)	0.999 (0.993-1.000)
	HW	W0418	M	muscular tissue	Abruzzo	1993	Yung					39	Italian wolf	W14	YH17	K+/K+	0.999 (0.998-1.000)	0.999 (0.992-1.000)
	HW	W0419	M	muscular tissue	Abruzzo	1993	Yung					39	Italian wolf	W14	YH26	K+/K+	0.999 (0.998-1.000)	0.998 (0.990-1.000)
	HW	W0420	M	muscular tissue	Molise	1997	Yung					39	Italian wolf	W14	YH17	K+/K+	0.998 (0.993-1.000)	0.993 (0.951-1.000)
	HW	W0421	F	muscular tissue	Umbria	1997	Yung					39	Italian wolf	W14	NA	K+/K+	0.999 (0.997-1.000)	0.998 (0.990-1.000)
	HW	W0423	M	muscular tissue	Marche	1993	Adult	x	x			39	Italian wolf	W14	YH17	K+/K+	0.999 (0.998-1.000)	0.999 (0.991-1.000)
	HW	W0424	F	muscular tissue	Campania	1997	Adult	x	x			39	Italian wolf	W14	NA	K+/K+	0.999 (0.998-1.000)	0.998 (0.989-1.000)
	HW	W0425	M	muscular tissue	Molise	1997	Yung	x				39	Italian wolf	W14	YH26	K+/K+	0.999 (0.995-1.000)	0.997 (0.982-1.000)
	HW	W0426	F	muscular tissue	Abruzzo	1994	Sub-adult	x		x	x	39	Italian wolf	W14	NA	K+/K+	0.999 (0.998-1.000)	0.999 (0.991-1.000)
	HW	W0429	M	muscular tissue	Molise	1997	Yung	x				39	Italian wolf	W14	YH26	K+/K+	0.999 (0.997-1.000)	0.998 (0.989-1.000)
	HW	W0431	M	muscular tissue	Lazio	1997	Yung	x				39	Italian wolf	W14	YH26	K+/K+	0.999 (0.998-1.000)	0.998 (0.992-1.000)
	HW	W0432	M	muscular tissue	Abruzzo	1998	Yung	x				39	Italian wolf	W14	YH26	K+/K+	0.999 (0.995-1.000)	0.996 (0.978-1.000)
	HW	W0434	M	muscular tissue	Abruzzo	1996	Yung					39	Italian wolf	W14	YH26	K+/K+	0.999 (0.997-1.000)	0.998 (0.990-1.000)
	HW	W0435	M	muscular tissue	Marche	1994	Adult	x	x	x	x	39	Italian wolf	W14	YH17	K+/K+	0.999 (0.998-1.000)	0.999 (0.992-1.000)
	HW	W0436	F	muscular tissue	Molise	1994	Adult	x	x	x	x	39	Italian wolf	W14	NA	K+/K+	0.999 (0.997-1.000)	0.998 (0.987-1.000)
	HW	W0437	F	muscular tissue	Molise	1994	Yung					39	Italian wolf	W14	NA	K+/K+	0.999 (0.997-1.000)	0.998 (0.986-1.000)
	HW	W0439	M	muscular tissue	Abruzzo	1994	Yung	x				39	Italian wolf	W14	YH17	K+/K+	0.999 (0.997-1.000)	0.998 (0.986-1.000)
	HW	W0441	M	muscular tissue	Abruzzo	1994	Sub-adult	x		x		39	Italian wolf	W14	YH26	K+/K+	1.000 (0.998-1.000)	0.999 (0.992-1.000)
	HW	W0447	F	muscular tissue	Umbria	1993	Sub-adult	x		x		39	Italian wolf	W14	NA	K+/K+	0.999 (0.996-1.000)	0.998 (0.988-1.000)
	HW	W0476	M	muscular tissue	Abruzzo	1997	Yung					39	Italian wolf	W14	YH17	K+/K+	0.999 (0.998-1.000)	0.998 (0.990-1.000)
	HW	W0478	F	muscular tissue	Abruzzo	1996	Adult	x	x			39	Italian wolf	W14	NA	K+/K+	0.999 (0.998-1.000)	0.999 (0.992-1.000)
	HW	W0480	M	muscular tissue	Abruzzo	1995	Yung					39	Italian wolf	W14	YH17	K+/K+	0.999 (0.997-1.000)	0.997 (0.982-1.000)
	HW	W0481	F	muscular tissue	Marche	1995	Yung	x				39	Italian wolf	W14	NA	K+/K+	0.999 (0.998-1.000)	0.999 (0.992-1.000)
	HW	W0482	M	muscular tissue	Abruzzo	1995	Yung	x				39	Italian wolf	W14	YH17	K+/K+	0.999 (0.997-1.000)	0.998 (0.990-1.000)
	HW	W0484	M	muscular tissue	Marche	1995	Yung					39	Italian wolf	W14	YH17	K+/K+	0.999 (0.997-1.000)	0.997 (0.982-1.000)
	HW	W0486	F	muscular tissue	Lazio	1994	Yung					39	Italian wolf	W14	NA	K+/K+	0.999 (0.998-1.000)	0.998 (0.990-1.000)
	HW	W0489	M	muscular tissue	Abruzzo	1997	Adult	x	x	x	x	39	Introgressed Italian wolf	W14	YH06	K+/K+	0.999 (0.992-1.000)	0.995 (0.968-1.000)
	HW	W0490	M	muscular tissue	Abruzzo	1996	Adult	x	x			39	Italian wolf	W14	YH26	K+/K+	0.999 (0.998-1.000)	0.999 (0.992-1.000)
	HW	W0491	M	muscular tissue	Abruzzo	1994	Yung					39	Italian wolf	W14	YH17	K+/K+	0.999 (0.998-1.000)	0.999 (0.992-1.000)
	HW	W0492	F	muscular tissue	Campania	1997	Yung					39	Italian wolf	W14	NA	K+/K+	0.999 (0.996-1.000)	0.998 (0.990-1.000)
	HW	W0495	M	muscular tissue	Lazio	1995	Yung					39	Italian wolf	W14	YH17	K+/K+	0.999 (0.998-1.000)	0.999 (0.992-1.000)
	HW	W0497	M	muscular tissue	Abruzzo	1995	Yung					39	Italian wolf	W14	YH17	K+/K+	0.999 (0.997-1.000)	0.998 (0.989-1.000)
	HW	W0498	F	muscular tissue	Marche	1996	Yung					39	Italian wolf	W14	NA	K+/K+	0.999 (0.998-1.000)	0.998 (0.988-1.000)
	HW	W0500	M	muscular tissue	Abruzzo	1995	Yung					39	Italian wolf	W14	YH17	K+/K+	0.999 (0.998-1.000)	0.998 (0.991-1.000)
	HW	W0501	F	muscular tissue	Abruzzo	1996	Yung					39	Italian wolf	W14	NA	K+/K+	0.999 (0.997-1.000)	0.998 (0.991-1.000)
	HW	W0555	F	muscular tissue	Toscana	2000	Adult	x	x	x	x	39	Italian wolf	W14	NA	K+/K+	0.999 (0.998-1.000)	0.999 (0.992-1.000)
	HW	W2448	M	petrous bone+tissue	Abruzzo	1993	Sub-adult	x		x		39	Italian wolf	W14	YH17	K+/K+	0.999 (0.997-1.000)	0.997 (0.985-1.000)
	HW	W2449	M	petrous bone	Abruzzo	1993	Adult	x	x	x	x	39	Italian wolf	W14	YH26	K+/K+	0.999 (0.995-1.000)	0.994 (0.957-1.000)
	HW	W2450	F	petrous bone	Lazio	1995	Sub-adult	x		x		39	Italian wolf	W14	NA	K+/K+	0.997 (0.982-1.000)	0.995 (0.964-1.000)
	HW	W2451	F	petrous bone	Lazio	1993	Adult	x	x	x	x	39	Italian wolf	W14	NA	K+/K+	0.998 (0.991-1.000)	0.996 (0.976-1.000)
	HW	W2452	M	petrous bone	Abruzzo	1995	Adult	x	x	x	x	39	Balkan wolf	W5	YH15	K+/K+	0.092 (0.000-0.227)	0.001 (0.000-0.003)
	HW	W2453	M	petrous bone+tissue	Lazio	1993	Adult	x	x	x	x	39	Introgressed Italian wolf	W14	YH06	K+/K+	0.990 (0.929-1.000)	0.980 (0.895-1.000)
	HW	W2454	F	petrous bone	Lazio	1995	Adult	x	x	x	x	39	Italian wolf	W14	NA	K+/K+	0.999 (0.998-1.000)	0.998 (0.989-1.000)
	HW	W2455	F	petrous bone	Lazio	1994	Sub-adult	x		x	x	39	Italian wolf	W14	NA	K+/K+	0.999 (0.997-1.000)	0.998 (0.988-1.000)
	HW	W2456	NR	petrous bone	Abruzzo	1995	Adult	x		x		0	ND	ND	ND	ND	ND	ND
	CW	W2458	F	muscular tissue	Emilia-Romagna	2020	Sub-adult					39	Italian wolf	W14	NA	K+/K+	0.997 (0.976-1.000)	0.995 (0.966-1.000)
	CW	W2466	M	muscular tissue	Abruzzo	2020	Adult				x	39	Italian wolf	W14	YH17	K+/K+	1.000 (0.998-1.000)	0.999 (0.992-1.000)
	CW	W2471	M	muscular tissue	Abruzzo	2020	Adult					39	Italian wolf	W14	YH26	K+/K+	0.999 (0.998-1.000)	0.998 (0.991-1.000)
	CW	W2475	M	muscular tissue	Abruzzo	2020	Adult					39	Italian wolf	W14	YH17	K+/K+	1.000 (0.998-1.000)	0.999 (0.993-1.000)
	CW	W2482	M	muscular tissue	Calabria	2020	Adult				x	39	Italian wolf	W14	YH17	K+/K+	0.999 (0.996-1.000)	0.994 (0.962-1.000)
	CW	W2501	F	muscular tissue	Calabria	2020	Sub-adult					39	Italian wolf	W14	NA	K+/K+	0.999 (0.998-1.000)	0.998 (0.990-1.000)
	CW	W2517	F	muscular tissue	Abruzzo	2020	Adult					39	Italian wolf	W14	NA	K+/K+	0.999 (0.994-1.000)	0.992 (0.944-1.000)
	CW	W2525	F	muscular tissue	Emilia-Romagna	2020	Adult				x	39	Italian wolf	W14	NA	K+/K+	0.999 (0.996-1.000)	0.997 (0.979-1.000)
	CW	W2537	F	muscular tissue	Molise	2020	Sub-adult					39	Italian wolf	W14	NA	K+/K+	0.999 (0.997-1.000)	0.998 (0.991-1.000)
	CW	W2549	M	muscular tissue	Marche	2020	Adult				x	39	Italian wolf	W14	YH17	K+/K+	0.999 (0.997-1.000)	0.997 (0.984-1.000)
	CW	W2551	F	muscular tissue	Marche	2020	Adult					39	Italian wolf	W14	NA	K+/K+	0.997 (0.979-1.000)	0.994 (0.955-1.000)
	CW	W2552	M	muscular tissue	Marche	2020	Adult					39	Italian wolf	W14	YH17	K+/K+	0.998 (0.988-1.000)	0.997 (0.982-1.000)
	CW	W2572	M	muscular tissue	Marche	2020	Adult				x	39	Italian wolf	W14	YH26	K+/K+	0.999 (0.998-1.000)	0.999 (0.991-1.000)
	CW	W2573	M	muscular tissue	Marche	2020	Adult				x	39	Italian wolf	W14	YH17	K+/K+	0.999 (0.995-1.000)	0.996 (0.975-1.000)
	CW	W2579	M	muscular tissue	Emilia-Romagna	2021	Sub-adult					39	Italian wolf	W14	YH17	K+/K+	0.998 (0.990-1.000)	0.995 (0.969-1.000)
	CW	W2583	F	muscular tissue	Campania	2020	Adult				x	39	Italian wolf	W14	NA	K+/K+	0.997 (0.978-1.000)	0.975 (0.883-1.000)
	CW	W2584	F	muscular tissue	Campania	2020	Adult					39	Italian wolf	W14	NA	K+/K+	0.999 (0.997-1.000)	0.998 (0.989-1.000)
	CW	W2587	M	muscular tissue	Lazio	2020	Sub-adult				x	39	Italian wolf	W14	YH17	K+/K+	0.999 (0.997-1.000)	0.998 (0.989-1.000)
	CW	W2610	F	muscular tissue	Emilia-Romagna	2021	Adult					39	Italian wolf	W14	NA	K+/K+	0.998 (0.991-1.000)	0.993 (0.949-1.000)
	CW	W2617	M	muscular tissue	Umbria	2020	Adult				x	39	Italian wolf	W14	YH17	K+/K+	0.999 (0.997-1.000)	0.998 (0.987-1.000)
	CW	W2620	F	muscular tissue	Umbria	2021	Adult					39	Italian wolf	W14	NA	K+/K+	0.999 (0.996-1.000)	0.998 (0.989-1.000)
	CW	W2621	F	muscular tissue	Umbria	2021	Sub-adult					39	Italian wolf	W14	NA	K+/K+	0.997 (0.984-1.000)	0.994 (0.962-1.000)
	CW	W2623	M	muscular tissue	Umbria	2021	Adult				x	39	Italian wolf	W14	YH17	K+/K+	0.999 (0.998-1.000)	0.999 (0.991-1.000)
	CW	W2625	F	muscular tissue	Umbria	2021	Adult				x	39	Italian wolf	W14	NA	K+/K+	0.999 (0.998-1.000)	0.999 (0.992-1.000)
	CW	W2629	F	blood	Marche	2021	Adult					39	Italian wolf	W14	NA	K+/K+	0.999 (0.996-1.000)	0.996 (0.975-1.000)
	CW	W2655	F	muscular tissue	Lazio	2020	Sub-adult					39	Italian wolf	W14	NA	K+/K+	0.996 (0.974-1.000)	0.990 (0.932-1.000)
	CW	W2673	M	muscular tissue	Marche	2021	Adult				x	39	Italian wolf	W14	YH17	K+/K+	0.998 (0.991-1.000)	0.995 (0.969-1.000)
	CW	W2674	F	blood	Marche	2021	Adult				x	39	Italian wolf	W14	NA	K+/K+	0.999 (0.998-1.000)	0.999 (0.991-1.000)
	CW	W2675	M	muscular tissue	Marche	2021	Adult				x	39	Italian wolf	W14	YH17	K+/K+	0.999 (0.997-1.000)	0.997 (0.985-1.000)
	CW	W2679	F	muscular tissue	Marche	2021	Adult					39	Italian wolf	W14	NA	K+/K+	0.999 (0.998-1.000)	0.998 (0.991-1.000)
	CW	W2681	M	muscular tissue	Marche	2021	Adult					39	Italian wolf	W14	YH17	K+/K+	0.998 (0.992-1.000)	0.995 (0.966-1.000)
	CW	W2682	M	muscular tissue	Marche	2021	Adult					39	Italian wolf	W14	YH17	K+/K+	0.996 (0.970-1.000)	0.992 (0.948-1.000)
	CW	W2694	M	muscular tissue	Molise	2021	Adult				x	39	Italian wolf	ND	YH26	K+/K+	0.999 (0.998-1.000)	0.997 (0.985-1.000)
	CW	W2695	F	blood	Emilia-Romagna	2021	Adult				x	39	Italian wolf	ND	NA	K+/K+	0.999 (0.993-1.000)	0.996 (0.977-1.000)
	CW	W2701	M	blood	Umbria	2022	Adult				x	39	Italian wolf	ND	YH17	K+/K+	0.999 (0.997-1.000)	0.998 (0.985-1.000)
	CW	W2705	F	blood	Puglia	2021	Yung					39	Italian wolf	W14	NA	K+/K+	0.999 (0.998-1.000)	0.999 (0.992-1.000)
	CW	W2718	M	blood	Emilia-Romagna	2022	Adult					39	Italian wolf	W14	YH17	K+/K+	0.999 (0.996-1.000)	0.997 (0.983-1.000)
	CW	W2720	M	muscular tissue	Molise	2022	Adult				x	39	Italian wolf	W14	YH26	K+/K+	0.998 (0.989-1.000)	0.997 (0.981-1.000)
	CW	W2721	M	muscular tissue	Molise	2022	Adult				x	39	Italian wolf	W14	YH17	K+/K+	0.996 (0.975-1.000)	0.980 (0.884-1.000)
	CW	W2724	M	muscular tissue	Lazio	2020	Adult				x	39	Italian wolf	W14	YH26	K+/K+	0.999 (0.997-1.000)	0.998 (0.990-1.000)
	CW	W2732	M	muscular tissue	Lazio	2021	Adult					39	Italian wolf	W14	YH17	K+/K+	0.999 (0.998-1.000)	0.998 (0.990-1.000)
	CW	W2742	F	muscular tissue	Lazio	2022	Adult					39	Italian wolf	W14	NA	K+/K+	0.999 (0.995-1.000)	0.996 (0.975-1.000)
	CW	W2743	F	muscular tissue	Lazio	2022	Adult					39	Italian wolf	W14	NA	K+/K+	1.000 (0.998-1.000)	0.998 (0.989-1.000)
	CW	W2813	M	muscular tissue	Molise	2022	Adult					39	Italian wolf	W14	YH17	K+/K+	0.999 (0.997-1.000)	0.998 (0.987-1.000)
	CW	W2834	F	muscular tissue	Abruzzo	2022	Adult					39	Italian wolf	W14	NA	K+/K+	0.999 (0.998-1.000)	0.998 (0.991-1.000)
	CW	W2875	M	muscular tissue	Abruzzo	2022	Adult					39	Italian wolf	W16	YH17	K+/K+	0.999 (0.996-1.000)	0.997 (0.984-1.000)
	CW	W2877	F	muscular tissue	Abruzzo	2022	Adult					39	Italian wolf	W16	NA	K+/K+	0.998 (0.992-1.000)	0.996 (0.974-1.000)
	CW	W2879	F	muscular tissue	Molise	2022	Adult				x	39	Italian wolf	W14	NA	K+/K+	0.999 (0.998-1.000)	0.998 (0.991-1.000)
	CW	W2880	F	muscular tissue	Molise	2022	Adult					39	Italian wolf	W14	NA	K+/K+	0.999 (0.997-1.000)	0.998 (0.986-1.000)
	CW	W2883	F	muscular tissue	Molise	2023	Adult					39	Italian wolf	W14	NA	K+/K+	0.999 (0.998-1.000)	0.998 (0.990-1.000)
	CW	W2979	F	muscular tissue	Abruzzo	2022	Adult				x	39	Italian wolf	W14	NA	K+/K+	0.999 (0.998-1.000)	0.982 (0.896-1.000)
	CW	W2981	F	muscular tissue	Abruzzo	2023	Adult				x	39	Italian wolf	W14	NA	K+/K+	0.999 (0.998-1.000)	0.998 (0.990-1.000)
	CW	W3044	M	muscular tissue	Emilia-Romagna	2023	Adult					39	Italian wolf	W14	YH26	K+/K+	0.997 (0.983-1.000)	0.994 (0.959-1.000)
	CW	W3068	M	blood	Lazio	2024	Adult				x	39	Italian wolf	W14	YH17	K+/K+	0.999 (0.992-1.000)	0.997 (0.980-1.000)
	CW	W3071	M	muscular tissue	Lazio	2024	Adult				x	39	Italian wolf	W14	YH17	K+/K+	0.999 (0.996-1.000)	0.997 (0.983-1.000)
	CW	W3074	F	muscular tissue	Abruzzo	2024	Adult					39	Italian wolf	W14	NA	K+/K+	0.999 (0.997-1.000)	0.998 (0.988-1.000)

## Sheet: Supplementary Table S2
Museomics and morphological analyses of historical and contemporary peninsular Italian wolf (Canis lupus italicus) samples.
Table S2 – Craniometric, morphometric and morphological traits measured or observed, respectively, in: adult skulls from historical Italian wolves available at the ISPRA zoological collection, adult carcasses examined during veterinary necroscopy of both historical and contemporary wolves, and skins obtained from historical Italian wolves available at the ISPRA zoological collection. Type of anal…
	Type of analyses	Acronym	Description	Analysis performed
	Skull morphometry	BCA 1,2,3	Rostrum width	1 Comparison between HW and dogs	2 Comparison using average values between Italian and Scandinavian wolves	3 Comparison between Italian and Scandinavian, Latvian, Carpathian, Polish wolves
		LBBO 1,2,3	Minimum breadth between the orbits
		GNB 1,2,3	Maximum neurocranium breadth
		ZB 1,2,3	Zygomatic breadth
		SH 1,2,3	Skull height
		TLM 1,2,3	Total length of the mandible
		TL 1,2	Total length
		GLN 1,2	Maximum nasal length
		LAPI 1,2	Angular process-interdental
		HC 1,2	Height of upper canine
		LF1	Facial length
		NL1	Upper neurocranium length
		CL1	Cranial length
		FB1	Maximum frontal breadth
		GPB1	Greatest breadth of the palatine
		GDAB1	Greatest diameter of the auditory bulla
		LM11	Upper carnassial length
	Body measurements	HBL4,5,6	Head and body length	4 Comparison between HW and CW	5 Comparison between Italian and Scandinavian wolves	6 Comparison between Italian and Scandinavian wolves, Eastern Serbian, Western Serbian, Bosnia-Herzegovinian, Central Balkans wolves
		SL4,5,6	Height at the shoulders
		EL4,5,6	Ear length
		TL4,5,6	Tail length
		CC4,5	Chest circumference
		HL4	Head length
		NKL4	Neck length
		BL4	Body length
		RRF4	Rump to rear foot pad
		RPL4	Rear paw length
		NKC4	Neck circumference
	Skin morphological description		Dark vertical bands	Description of diagnostic characters in HW
			Interdigital pad
			Coat colour patterns
			Spur on the hind legs
			White claws

## Sheet: Supplementary Table S3
Museomics and morphological analyses of historical and contemporary peninsular Italian wolf (Canis lupus italicus) samples
Table S3 – Average membership proportions Qi in their original sampling group (in bold) with 90% confidence intervals (CI) for the nine analysed canid groups, estimated from the model-based Bayesian assignment analyses performed in Structure, assuming K=3 genetic clusters (A) or K = 2 genetic clusters (B) and using the “Admixture” and “Independent allele frequencies” models as parameter settings.…
	(A)
	Population	N	QDOG	(90% CI)	QWIT	(90% CI)	QWEU	(90% CI)
	DIT	89	0.994	(0.961-1.000)	0.002	(0.000-0.010)	0.004	(0.000-0.024)
	WIT	175	0.001	(0.000-0.006)	0.998	(0.985-1.000)	0.001	(0.000-0.006)
	WDIN	92	0.002	(0.000-0.014)	0.003	(0.000-0.015)	0.995	(0.967-1.000)
	WIBE	19	0.019	(0.000-0.102)	0.015	(0.000-0.079)	0.965	(0.835-1.000)
	WCARP	23	0.007	(0.000-0.041)	0.002	(0.000-0.014)	0.99	(0.942-1.000)
	WBALK	26	0.008	(0.000-0.046)	0.015	(0.000-0.072)	0.977	(0.890-1.000)
	WBALT	38	0.018	(0.000-0.086)	0.011	(0.000-0.053)	0.972	(0.877-1.000)
	HWIT	56	0.001	(0.000-0.006)	0.98	(0.967-1.000)	0.019	(0.018-0.024)
	CWIT	56	0.002	(0.000-0.011)	0.996	(0.975-1.000)	0.002	(0.000-0.013)
	(B)
	Population	N	QDOG	(90% CI)	QWIT	(90% CI)
	DIT	89	0.998	(0.992-1.000)	0.002	(0.000-0.008)
	WIT	175	0.001	(0.000-0.004)	0.999	(0.996-1.000)
	HWIT	55	0.001	(0.000-0.005)	0.999	(0.995-1.000)
	CWIT	56	0.001	(0.000-0.006)	0.999	(0.993-1.000)

## Sheet: Supplementary Table S4
Museomics and morphological analyses of historical and contemporary peninsular Italian wolf (Canis lupus italicus) samples
Table S4 – Results from the Mann-Whitney pairwise comparisons of genetic variability indexes among the seven analyzed canid groups, performed through the ANOVA analyses. HO: observed heterozygosity; NA: number of alleles; NE: number of effective alleles; NAR: allelic richness. Comparisons were performed on the 39-STR autosomal genotypes of historical (HWIT) and contemporary (CWIT) Italian wolves,…
HO								NE
Test for equal means	Sum of sqares	df	Mean square	F	p (same)			Test for equal means	Sum of sqares	df	Mean square	F	p (same)
Between groups:	16.768	6	0.279467	7758	0.0001058			Between groups:	126.929	6	211.548	16.89	1.623e-13
Within groups:	958.184	266	0.036022					Within groups:	333.175	266	125.254
Total:	112.586	272	1e-05					Total:	460.103	272	1e-05
Mann-Whitney pairwise	WIBE	WCARP	WBALK	WBALT	HWIT	CWIT		Mann-Whitney pairwise	WIBE	WCARP	WBALK	WBALT	HWIT	CWIT
WDIN	0.2534	1	1	1	0.0106	0.01868		WDIN	1	0.4404	1	0.7716	0.05546	0.09906
WIBE		1	0.2012	0.02441	1	1		WIBE		1	0.1148	0.0008771	0.04917	0.08399
WCARP			1	1	0.06597	0.1376		WCARP			0.01974	7.79e-05	0.07395	0.1378
WBALK				1	0.01019	0.01501		WBALK				1	0.006193	0.01289
WBALT					0.0004534	0.000875		WBALT					2.145e-05	3.117e-05
HWIT						1		HWIT						1
NA								NAR
Test for equal means	Sum of sqares	df	Mean square	F	p (same)			Test for equal means	Sum of sqares	df	Mean square	F	p (same)
Between groups:	420.073	6	700.122	26.69	7.915e-22			Between groups:	334.406	7	477.723	29.57	4.96e-31
Within groups:	697.846	266	262.348					Within groups:	491.182	304	161.573
Total:	1117.92	272	1e-05					Total:	825.588	311	1e-05
Mann-Whitney pairwise	WIBE	WCARP	WBALK	WBALT	HWIT	CWIT		Mann-Whitney pairwise	WIBE	WCARP	WBALK	WBALT	HW	CWIT
WDIN	0.003026	0.005839	1	1	4.311e-06	0.02708		WDIN	0.2861	0.06667	0.303	0.04153	8.169e-05	0.01195
WIBE		1	0.03162	1.168e-05	0.3094	1		WIBE		1	0.0005538	0.01809	0.003771	0.1678
WCARP			0.07476	1.247e-05	0.05047	1		WCARP			0.04398	0.0007707	0.002305	0.303
WBALK				1	4.978e-05	0.0002808		WBALK				1	3.551e-06	4.851e-05
WBALT					7.151e-08	0.0001144		WBALT					5.559e-08	6.014e-07
HWIT						0.1015		HWIT						1
